# Supplementary material for: Information Discovery on Electronic Health Records Using Authority Flow Techniques
Source: BMC Med Inform Decis Mak. 2010 Oct 22;10:64. doi: 10.1186/1472-6947-10-64 (PMC2984470; doi:10.1186/1472-6947-10-64)
Supplement: Additional file 1 — Table s1 - Average Sensitivity and Specificity of Algorithm Variants. Table 1 displays the sensitivity and specificity of each survey query for different algorithm variants along with some statistics about the queries. The average sensitivity and selectivity values of each algorithm variant are presented at the end. [file 1472-6947-10-64-S1.XLS]

## Sheet: Sheet1
Query number.	Query	# of Entities that Contain All Terms	# of Hospitalization Entities that Contain All Terms	Algorithm Variants
				Sensitivity				Specificity
				CO085BM25	BM25	CO085	CO030	CO085BM25	BM25	CO085	CO030
1	“respiratory distress”	1435	331	0.9	0.2	0.6	0.9	0.91	0.33	0.66	0.91
2	“pericardial effusion”	887	33	0.8	0.4	0.3	0.5	0.83	0.5	0.41	0.58
3	“fever”	2356	666	0.64	0.42	0.28	0.42	0.9	0.6	0.4	0.6
4	“pulmonary hypertension”	325	35	0.53	0.53	0.46	0.53	0.57	0.57	0.42	0.57
5	“atrial septal defect (ASD)”	368	11	0.7	0.7	0.8	0.7	0.25	0.25	0.5	0.25
6	“edema”	1805	57	0.53	0.33	0.33	0.33	0.81	0.54	0.54	0.54
7	“pleural effusion”	998	39	0.69	0.69	0.46	0.69	0.8	0.8	0.2	0.8
8	“tetralogy of fallot (TOF)”	177	32	0.6	0.5	0.6	0.6	0.33	0.16	0.33	0.333
9	“systolic dysfunction”	50	0	0.45	0	0.54	0.63	0.22	1	0.77	0.66
10	“peripheral edema”	21	1	0.36	0.18	0.81	0.81	0.14	1	0.85	0.85
11	“malignancy”	20	1	0.22	0.22	1	1	0.11	1	0.88	0.88
Mean				0.58	0.38	0.56	0.65	0.53	0.61	0.54	0.64
