# Supplementary material for: Information Discovery on Electronic Health Records Using Authority Flow Techniques
Source: BMC Med Inform Decis Mak. 2010 Oct 22;10:64. doi: 10.1186/1472-6947-10-64 (PMC2984470; doi:10.1186/1472-6947-10-64)
Supplement: Additional file 2 — Table s2 - Sensitivity and Specificity of algorithms with respect to individual raters. Table 1 displays the individual sensitivity and specificity values of the two raters for all survey queries for different algorithm variants. [file 1472-6947-10-64-S2.XLS]

## Sheet: Sheet1
Query number	Sensitivity								Specificity
	CO085BM25		BM25		CO085		CO030		CO085BM25		BM25		CO085		CO030
	Rater1	Rater2	Rater1	Rater2	Rater1	Rater2	Rater1	Rater2	Rater1	Rater2	Rater1	Rater2	Rater1	Rater2	Rater1	Rater2
1	1	0.8	0.2	0.2	0.6	0.6	1	0.8	1	0.83	0.33	0.33	0.67	0.67	1	0.83
2	0.8	0.8	0.2	0.6	0.4	0.2	0.6	0.4	0.83	0.83	0.33	0.67	0.5	0.33	0.67	0.5
3	0.56	0.8	0.33	0.6	0.44	0	0.44	0.4	1	0.86	0.33	0.71	0.67	0.29	0.67	0.57
4	0.38	0.8	0.38	0.8	0.63	0.2	0.38	0.8	0	0.8	0	0.8	1	0.2	0	0.8
5	0.6	0.8	0.6	0.8	0.8	0.8	0.6	0.8	0	0.5	0	0.5	0.5	0.5	0	0.5
6	0.5	0.6	0.3	0.4	0.4	0.2	0.4	0.2	1	0.75	0.33	0.63	0.67	0.5	0.67	0.5
7	0.63	0.8	0.5	1	0.63	0.2	0.63	0.8	1	0.75	0	1	1	0	1	0.75
8	0.6	0.6	0.4	0.6	0.6	0.6	0.6	0.6	0.33	0.33	0	0.33	0.33	0.33	0.33	0.33
9	0.33	0.6	0	0	0.67	0.4	0.67	0.6	0	0.4	1	1	1	0.6	0.75	0.6
10	0.33	0.4	0.17	0.2	0.83	0.8	0.83	0.8	0	0.25	1	1	1	0.75	1	0.75
11	0.25	0.2	0.25	0.2	1	1	1	1	0.2	0	1	1	0.8	1	0.8	1
Mean	0.54	0.65	0.3	0.49	0.64	0.45	0.65	0.65	0.49	0.57	0.39	0.72	0.74	0.47	0.63	0.65
